# Supplementary material for: Genetic Structure and Conservation Management of Endemic Salix kusanoi in Fragmented Habitats of Taiwan
Source: Plants (Basel). 2025 Apr 1;14(7):1080. doi: 10.3390/plants14071080 (PMC11990847; doi:10.3390/plants14071080)
Supplement: Supplementary file 1 [file plants-14-01080-s001.zip › Supplementary Data Table.xlsx]

## Sheet: Table S1
Supplementary Data Table S1 : Raw data of 110 samples from Salix kusanoi populations in Taiwan based on amplicon sizes using 33 SSR loci.
code	Population	AC-2		AC-6		AC-11		AC-13		AC-14		AC-17		AC-22		AC-28		AC-53		AG-8		AG-18		AG-19		AG-25		AG-35		AG-44		AG-45		AG-62		AG-74		AG-75		AG-76		AG-79		AG-87		AG-96		AG-99
sku20	SB	126	126	122	122	150	150	146	146	170	170	152	152	132	132	104	104	246	246	128	128	190	190	156	156	176	176	162	162	204	204	190	162	128	124	162	150	140	134	190	180	154	154	218	204	164	160	140	140
sku21	SB	126	126	122	122	150	150	144	144	172	172	152	152	132	132	104	104	246	246	128	128	192	192	156	156	176	176	182	164	204	182	190	162	128	128	162	162	138	138	190	180	154	154	204	204	164	160	138	138
sku22	SB	118	118	116	116	150	150	144	136	170	170	152	152	132	132	104	104	246	238	132	128	190	190	156	156	176	176	164	164	202	194	190	162	128	128	150	150	138	134	190	190	154	154	216	208	160	160	140	140
sku23	SB	126	118	122	116	152	152	136	136	170	170	152	152	132	132	106	106	246	246	128	128	188	188	156	156	176	176	168	162	202	194	188	188	128	128	150	150	138	138	192	192	154	154	216	208	164	160	138	138
sku24	SB	124	124	122	122	150	150	144	144	170	170	152	152	132	132	104	104	246	246	128	128	190	190	156	156	176	176	180	162	204	182	190	162	128	128	162	162	138	138	190	180	154	154	204	204	164	160	136	136
sku25	SB	124	118	122	116	152	152	144	136	170	170	152	152	132	132	104	104	246	242	126	126	188	188	156	156	176	176	162	162	194	194	190	190	128	128	162	162	138	138	190	180	154	154	218	208	164	164	138	138
sku26	SB	124	124	122	122	148	148	144	144	170	170	152	152	132	132	104	104	246	246	128	128	190	190	154	154	176	176	180	162	204	204	190	162	128	128	162	150	140	134	190	180	154	154	204	204	166	162	138	138
sku27	SB	124	118	122	116	150	150	144	136	170	170	142	142	134	134	104	104	246	242	132	128	190	190	156	156	176	176	182	164	204	196	190	162	128	128	162	152	140	140	190	180	154	154	218	208	162	162	138	138
sku28	SB	124	124	122	122	150	150	144	144	170	160	146	146	132	132	104	104	238	238	128	124	188	168	156	146	176	176	176	176	212	202	188	188	126	126	162	162	140	140	152	152	154	154	224	204	172	172	140	140
sku29	SB	124	124	122	122	152	152	144	136	170	170	152	152	134	134	104	104	246	242	128	128	192	192	156	156	176	176	162	162	202	202	190	162	128	128	150	150	134	134	190	180	154	154	204	194	166	160	140	140
sku30	SB	124	124	122	122	152	152	144	144	172	172	152	152	132	132	104	104	246	246	128	128	188	188	154	154	176	176	164	164	202	202	190	162	134	124	162	150	134	134	190	184	154	154	204	204	164	160	140	140
sku31	SB	124	124	122	122	152	152	136	136	170	170	152	152	132	132	104	104	248	244	128	128	188	188	154	154	176	176	180	162	204	182	188	188	126	126	162	162	140	134	182	182	154	154	206	204	170	160	140	140
sku32	SB	124	124	122	122	150	150	144	136	168	168	152	152	134	134	104	104	246	242	128	128	190	190	156	156	176	176	180	162	202	180	188	188	128	128	162	150	134	134	190	180	154	154	218	188	160	160	138	138
sku33	SB	124	124	122	122	150	150	136	136	170	170	152	152	132	132	104	104	246	242	128	128	190	190	154	154	176	176	180	162	202	180	188	188	126	126	162	162	140	134	180	180	154	154	206	204	160	160	138	138
sku34	SB	124	124	124	124	150	150	136	136	170	170	152	152	132	132	104	104	246	242	128	128	190	190	154	154	176	176	180	162	202	180	188	188	126	126	162	162	140	134	180	180	154	154	206	204	160	160	138	138
sku35	SB	124	124	122	122	148	148	144	136	168	168	152	152	132	132	104	104	246	242	128	128	190	190	156	156	176	176	180	162	202	180	188	188	130	130	162	150	134	134	190	180	152	152	218	188	160	160	138	138
sku36	SB	118	118	116	116	150	150	144	144	170	170	152	152	132	132	104	104	246	238	128	128	190	190	156	156	176	176	162	162	202	202	190	162	130	130	162	162	140	134	190	190	152	152	204	188	158	158	140	140
sku37	SB	124	118	122	116	150	150	140	140	170	170	152	144	132	132	106	106	246	246	128	128	188	188	156	156	176	176	164	164	202	190	190	162	128	128	162	162	140	140	190	180	154	154	206	204	158	158	138	138
sku38	SB	120	120	116	116	148	148	144	144	170	170	152	152	132	132	104	104	246	238	128	128	190	190	156	156	176	176	162	162	202	202	192	162	128	128	162	162	140	134	190	190	154	154	204	188	158	158	138	138
sku39	SB	120	120	116	116	148	148	144	144	170	170	152	152	132	132	104	104	246	238	128	128	190	190	156	156	176	176	160	160	202	202	192	164	128	128	162	162	140	134	190	190	154	154	204	188	158	158	138	138
sku40	NC	120	120	116	116	148	148	140	140	170	170	150	150	132	132	104	104	242	242	130	126	190	190	158	156	176	176	186	166	202	202	176	176	128	128	162	150	140	134	192	182	156	156	216	210	170	160	138	138
sku41	NC	120	120	116	116	150	150	140	140	170	170	150	150	132	132	104	104	240	240	128	128	190	190	160	158	176	176	184	164	202	202	176	176	126	124	150	150	132	132	192	182	154	154	214	214	160	160	138	138
sku42	NC	122	122	116	116	150	150	140	140	170	170	150	150	132	132	104	104	244	240	128	128	192	168	156	156	176	176	184	164	202	202	194	166	128	128	150	150	132	132	184	180	154	154	214	214	170	160	138	138
sku43	NC	120	120	116	116	150	150	140	140	170	170	150	150	132	132	104	104	244	240	128	128	192	168	156	156	176	176	184	164	202	202	194	166	128	128	150	150	132	132	184	180	154	154	214	214	170	160	138	138
sku44	NC	116	116	116	116	150	150	140	140	170	170	152	152	132	132	104	104	240	240	128	128	190	190	156	154	176	176	184	164	202	202	194	166	126	124	150	150	132	132	192	180	154	154	216	210	170	160	136	136
sku45	NC	118	118	116	116	150	150	140	140	170	170	152	152	134	134	104	104	244	240	128	128	192	168	156	154	176	176	184	164	204	204	196	166	128	128	150	150	132	132	184	180	154	154	214	214	170	160	138	138
sku46	NC	118	118	116	116	150	150	140	140	170	170	150	150	132	132	104	104	244	240	130	130	188	188	158	156	176	176	184	164	204	204	194	164	126	124	162	150	134	134	184	182	154	154	220	208	170	160	138	138
sku47	NC	116	116	114	114	150	150	140	140	170	170	150	150	132	132	104	104	244	240	130	126	186	186	156	154	176	176	184	164	204	204	192	164	126	124	162	150	140	134	192	180	0	0	220	208	170	160	138	138
sku48	NC	118	118	116	116	150	150	140	140	170	170	150	150	132	132	104	104	240	240	130	126	188	158	156	154	176	176	186	166	204	204	174	174	126	126	162	150	134	134	192	180	154	154	214	214	160	160	138	138
sku49	NC	116	116	114	114	150	150	140	140	170	170	152	152	132	132	104	104	244	240	128	128	186	187	158	156	176	176	186	166	204	204	194	164	126	124	150	150	134	134	192	180	0	0	220	214	170	160	140	140
sku50	NC	116	116	114	114	152	152	140	140	170	170	152	152	132	132	104	104	240	240	130	130	188	160	156	156	176	176	186	166	202	202	192	192	126	126	150	150	132	132	182	182	156	156	214	210	160	160	140	140
sku51	NW	118	118	116	116	150	150	140	140	160	160	152	152	132	132	104	104	244	244	130	130	190	190	156	154	176	176	166	164	204	204	174	174	126	124	154	154	134	134	182	158	154	154	210	210	168	162	140	140
sku52	NW	116	116	116	116	150	150	140	140	160	160	152	152	132	132	104	104	244	244	130	130	186	154	156	154	176	176	164	164	204	204	192	162	126	124	154	154	134	134	180	158	154	154	210	194	168	168	138	138
sku53	NW	116	116	116	116	148	148	140	140	170	170	152	152	132	132	104	104	246	246	126	126	186	154	154	154	176	176	164	164	204	204	174	174	126	124	154	154	134	134	180	180	154	154	210	194	162	162	138	138
sku54	NW	118	118	118	118	148	148	140	140	170	160	152	152	132	132	104	104	246	246	130	126	186	186	156	154	176	176	166	164	204	204	174	162	124	124	156	156	134	134	180	180	154	154	212	194	168	162	138	138
sku55	NW	118	118	118	118	150	150	140	140	170	160	152	152	132	132	104	104	246	246	130	126	188	156	156	154	176	176	164	158	204	204	174	174	124	124	152	152	134	134	182	158	154	154	212	194	168	162	138	138
sku56	NW	120	120	118	118	150	150	140	140	170	170	152	152	132	132	104	104	244	240	130	130	186	186	160	158	176	176	182	164	204	204	196	196	124	124	162	150	134	134	182	182	154	154	222	212	170	160	138	138
sku57	NW	120	120	116	116	150	150	138	138	170	160	152	152	132	132	104	104	244	244	126	126	188	188	158	158	176	176	164	158	204	204	174	174	126	124	152	152	134	134	180	180	154	154	210	210	168	162	138	138
sku58	NW	120	120	118	118	150	150	140	136	170	160	152	152	132	132	104	104	244	244	132	126	190	190	158	158	176	176	164	158	204	204	176	176	124	124	152	152	134	134	180	180	154	154	206	206	168	162	138	138
sku59	NW	120	120	118	118	148	148	140	140	170	160	152	152	132	132	104	104	244	244	132	126	188	188	158	158	176	176	166	164	204	204	174	162	126	124	152	152	134	134	180	158	154	154	206	206	162	158	138	138
sku60	NT	126	120	124	118	148	148	140	140	170	170	152	152	132	132	104	104	244	244	132	128	174	156	154	154	176	176	162	158	204	204	174	162	124	124	162	150	140	134	180	180	154	154	214	208	160	160	138	138
sku61	NT	128	122	124	118	148	148	140	140	170	170	152	152	132	132	104	104	244	244	132	128	176	158	154	154	176	176	162	158	204	204	174	162	124	124	162	150	140	134	180	180	154	154	214	208	160	160	138	138
sku62	NT	126	120	124	118	150	150	140	140	170	170	152	152	132	132	104	104	244	244	132	128	176	158	154	154	176	176	162	158	204	204	174	162	124	124	162	150	140	134	180	180	154	154	214	208	160	160	138	138
sku63	NT	122	116	124	118	148	148	140	140	168	168	152	152	132	132	104	104	246	246	132	128	176	158	154	154	176	176	162	158	204	204	174	162	124	124	162	150	140	134	180	180	152	152	214	208	160	160	138	138
sku64	NT	122	116	122	116	148	148	140	140	168	168	152	152	132	132	104	104	244	244	132	128	176	158	154	154	176	176	162	158	204	204	174	162	124	124	162	150	140	134	180	180	154	154	214	208	160	160	138	138
sku65	NT	124	118	124	118	150	150	140	140	170	170	152	152	132	132	104	104	244	244	0	0	176	158	156	156	176	176	162	158	204	204	174	162	124	124	162	150	140	140	180	180	154	154	210	210	162	162	138	138
sku66	PM	116	116	116	116	152	152	138	138	170	170	142	142	132	132	104	104	240	240	128	128	180	172	152	152	176	172	162	162	204	194	188	178	128	128	162	150	134	134	166	166	154	146	208	194	164	164	140	140
sku67	PM	118	118	116	116	150	150	138	132	170	170	152	152	132	132	104	104	244	240	128	128	174	174	152	152	176	172	182	164	194	194	156	156	128	128	150	150	134	134	180	180	154	154	206	206	158	158	138	138
sku68	PM	118	118	118	118	150	150	138	138	168	168	152	152	132	132	104	104	240	240	130	130	178	172	152	152	176	176	182	164	204	204	156	156	128	124	150	150	132	132	180	166	154	146	206	204	162	160	138	138
sku69	PM	118	118	118	118	150	150	138	132	170	170	142	142	132	132	104	104	244	240	130	130	172	172	152	152	176	176	182	164	196	196	202	174	128	124	152	152	132	132	180	180	154	146	206	206	162	160	138	138
sku70	PM	116	116	116	116	150	150	144	136	170	170	142	142	132	132	104	104	240	240	128	128	178	178	152	152	176	176	164	164	202	194	170	160	128	128	152	152	136	134	196	186	154	154	204	204	158	158	138	138
sku71	PM	116	116	116	116	148	148	138	138	164	164	142	142	132	132	104	104	240	240	128	128	178	178	154	154	176	172	182	170	204	204	160	154	128	128	152	152	140	134	174	170	154	154	204	204	162	160	138	138
sku72	PM	118	118	116	116	150	150	144	144	170	170	142	142	132	132	104	104	244	244	128	128	186	172	152	152	176	172	182	164	204	204	186	160	126	126	150	150	134	134	170	170	154	154	204	204	168	158	138	138
sku73	PM	118	118	118	118	150	150	144	144	164	158	152	142	132	132	104	104	244	244	128	128	180	172	152	152	176	176	164	164	204	204	160	160	126	126	152	152	134	134	170	170	154	154	206	194	158	158	138	138
sku74	PM	118	118	116	116	148	148	144	144	170	164	152	152	132	132	104	104	242	242	128	128	180	174	152	152	176	172	166	166	202	194	170	160	126	126	152	152	134	134	174	174	154	154	194	194	156	156	138	138
sku75	PM	118	118	118	118	150	150	144	144	170	170	152	152	132	132	106	106	242	242	128	128	178	178	154	154	176	172	182	164	204	194	170	160	130	126	160	160	134	134	184	184	154	154	206	206	168	158	138	138
sku76	PM	118	118	116	116	150	150	144	136	170	170	152	142	132	132	104	104	244	244	128	128	178	178	154	154	176	172	182	164	202	202	202	170	130	130	160	152	134	134	196	184	154	154	206	194	158	158	138	138
sku77	PM	118	118	116	116	150	150	142	142	170	170	150	150	134	134	104	104	242	242	128	128	180	172	154	154	176	176	182	164	204	204	170	160	126	126	160	150	140	134	184	184	154	154	206	194	164	162	138	138
sku78	PM	118	118	116	116	150	150	144	136	170	170	152	142	134	134	104	104	242	242	128	128	178	174	154	154	178	178	168	162	204	204	170	160	134	126	150	150	134	134	194	184	154	154	206	194	158	158	140	140
sku79	PM	118	118	116	116	150	150	136	136	170	170	152	152	132	132	104	104	242	242	128	128	180	172	154	154	178	178	168	162	202	202	186	160	130	130	160	152	134	134	184	174	154	154	192	192	158	158	140	140
sku80	PM	118	118	116	116	150	150	144	136	170	164	152	152	134	134	104	104	242	242	128	128	178	174	154	154	176	172	166	166	204	204	210	180	130	130	150	150	136	134	196	184	154	154	206	206	158	158	140	140
sku81	PM	118	118	116	116	150	150	144	136	170	170	142	142	132	132	104	104	242	242	128	128	178	178	154	154	176	176	182	164	204	204	170	160	130	130	152	152	136	134	196	184	154	154	206	206	170	158	138	138
sku82	PM	118	118	116	116	148	148	144	136	170	164	152	152	132	132	104	104	246	242	128	128	180	180	152	152	176	176	168	162	204	204	204	172	130	130	150	150	140	134	186	176	154	154	206	206	162	160	138	138
sku83	PM	118	118	116	116	150	150	144	144	170	170	152	152	132	132	106	106	242	242	128	128	180	174	152	152	176	176	186	168	204	204	160	160	126	126	150	150	134	134	184	184	154	154	206	194	162	158	138	138
sku84	PM	118	118	116	116	150	150	140	140	158	158	142	142	134	134	104	104	242	242	130	130	180	180	152	152	174	174	172	162	204	202	168	168	134	134	150	150	134	134	194	194	154	154	208	208	158	158	138	138
sku85	PM	118	118	116	116	150	150	144	144	164	158	152	152	132	132	104	104	242	242	128	128	180	174	154	154	176	176	184	166	204	204	210	180	130	130	210	210	136	134	184	184	152	152	208	208	162	158	138	138
sku86	PM	118	118	116	116	150	150	140	140	170	164	142	142	132	132	104	104	242	242	128	128	172	172	152	152	176	176	182	164	204	204	198	168	130	130	150	150	136	134	184	184	154	154	206	206	170	162	140	140
sku87	PM	118	118	116	116	150	150	144	144	170	164	142	142	134	134	104	104	242	242	130	130	172	172	154	154	176	176	172	166	204	204	198	168	130	130	150	150	136	134	194	194	154	154	206	194	162	158	140	140
sku88	PM	118	118	116	116	154	154	134	134	170	170	142	142	132	132	104	104	242	242	128	128	180	180	152	152	176	172	170	164	204	204	198	168	134	126	152	152	140	134	194	194	154	154	206	206	162	158	140	140
sku89	PM	118	118	116	116	150	150	124	124	170	164	142	142	132	132	104	104	246	242	128	128	184	184	154	154	176	176	182	164	202	202	186	158	126	126	150	150	132	132	196	196	154	154	206	194	158	158	140	140
sku90	PM	118	118	116	116	150	150	134	134	170	164	142	142	134	134	104	104	242	242	128	128	186	172	152	152	176	172	164	164	202	194	168	164	130	130	150	150	132	132	198	198	154	154	206	194	162	160	138	138
sku91	PM	118	118	116	116	152	152	138	136	170	164	142	142	134	134	104	104	242	242	128	128	172	172	152	152	176	172	190	170	202	202	164	156	126	126	210	210	132	132	184	184	154	154	206	206	158	158	138	138
sku92	PM	118	118	118	118	152	152	134	134	170	164	152	152	134	134	104	104	242	242	128	128	186	186	152	152	176	172	166	166	204	204	170	160	126	126	152	152	134	134	198	184	156	156	194	194	170	162	138	138
sku93	PM	118	118	116	116	150	150	124	124	170	164	152	152	134	134	104	104	242	242	128	128	186	186	152	152	176	176	166	166	204	204	186	158	126	126	152	152	134	134	184	184	154	154	206	194	170	162	138	138
sku112	SBF	126	112	124	124	150	150	144	136	172	172	152	152	134	134	104	104	244	244	128	128	188	188	152	152	176	176	164	164	200	200	190	162	130	130	166	166	138	132	196	184	152	152	206	206	164	162	138	138
sku113	SBF	112	112	124	118	150	150	140	136	170	170	152	142	134	134	104	104	244	244	128	128	186	186	154	154	176	176	0	0	190	190	190	162	130	130	166	152	138	138	196	184	154	152	206	206	160	160	138	138
sku114	SBF	116	116	124	118	150	150	144	136	170	170	152	152	134	134	104	104	244	244	128	128	188	188	154	154	176	176	168	164	200	190	188	162	130	126	166	156	138	138	196	196	152	152	0	0	166	160	138	138
sku115	SBF	112	112	124	124	150	150	146	146	170	170	152	152	134	134	102	102	244	244	128	128	190	190	154	154	176	176	164	164	178	178	190	162	130	130	166	166	138	138	194	186	152	152	216	204	166	166	138	138
sku116	SBF	112	112	118	118	150	150	144	136	170	170	152	152	132	132	104	104	236	236	130	128	190	190	154	154	178	178	162	162	200	200	218	186	130	126	166	154	138	132	196	184	152	152	216	216	160	160	138	138
sku117	SBF	114	112	124	118	150	150	146	136	170	170	152	152	134	134	104	104	244	240	130	128	188	188	156	156	178	178	164	164	178	178	218	190	130	130	166	166	138	132	186	186	154	154	206	206	166	160	138	138
sku118	SBF	112	112	124	118	150	150	144	136	170	170	152	142	132	132	102	102	244	240	130	128	190	190	154	154	178	178	166	166	190	190	186	160	130	130	154	154	138	132	198	184	152	152	218	188	166	160	138	138
sku119	SBF	114	112	124	118	150	150	144	144	170	170	152	152	132	132	102	102	240	240	0	0	188	188	156	156	178	178	164	164	200	200	190	162	136	130	154	154	138	132	196	184	154	154	214	206	166	160	138	138
sku120	SBF	114	112	124	118	150	150	140	130	170	170	152	142	134	134	102	102	240	240	128	128	186	186	156	156	178	178	166	166	200	192	190	186	130	126	166	154	138	132	196	184	154	154	204	204	164	164	138	138
sku121	SBF	114	112	122	116	148	148	144	135	170	170	152	142	132	132	102	102	244	240	126	126	190	190	154	154	176	176	162	162	198	198	218	184	130	130	166	166	132	132	194	194	154	152	204	188	160	160	138	138
sku122	SBF	114	114	124	118	148	148	146	136	170	170	152	152	132	132	102	102	244	240	128	128	186	186	154	154	178	178	184	166	200	192	190	186	130	126	166	154	138	132	196	184	154	154	216	216	166	160	138	138
sku123	SBF	114	112	124	118	148	148	144	144	170	170	152	152	132	132	102	102	244	242	128	128	188	188	154	154	178	178	164	164	200	200	218	186	130	126	154	154	138	132	196	184	154	154	214	206	166	160	138	138
sku124	ISL	108	108	116	116	150	150	142	136	170	170	152	152	132	132	102	102	240	240	130	130	158	158	152	152	176	176	162	162	178	178	0	0	130	130	152	152	138	132	186	168	150	150	206	206	164	162	138	138
sku125	ISL	112	112	116	116	150	150	142	136	170	170	152	152	132	132	102	102	240	240	130	130	158	158	152	152	176	176	162	162	178	178	178	152	130	130	152	152	138	132	186	180	150	150	206	206	164	162	138	138
sku126	ISL	112	112	116	116	150	150	142	136	170	170	152	152	132	132	102	102	240	240	130	130	160	160	152	152	176	176	162	162	178	178	178	152	130	126	152	152	138	132	186	180	150	150	208	208	164	162	138	138
sku127	ISL	110	110	116	116	150	150	142	136	170	170	152	152	132	132	102	102	240	240	130	130	158	158	152	152	176	176	162	162	178	178	178	152	130	130	152	152	138	132	186	180	150	150	206	206	164	162	138	138
sku128	ISL	112	112	116	116	150	150	142	136	170	170	152	152	130	130	102	102	240	240	130	130	158	158	152	152	176	176	162	162	178	178	178	152	130	130	152	152	138	132	186	180	150	150	206	206	164	164	138	138
sku129	ISL	112	112	116	116	150	150	142	136	170	170	152	152	132	132	102	102	240	240	130	130	158	158	152	152	176	176	162	162	178	178	178	152	130	126	152	152	138	132	186	168	150	150	206	206	164	162	138	138
sku130	ISL	110	110	114	114	150	150	142	136	170	170	152	152	132	132	102	102	240	240	130	130	158	158	152	152	176	176	162	162	178	178	178	152	130	130	152	152	138	132	186	180	150	150	206	206	164	162	138	138
sku131	ISL	110	110	118	118	150	150	142	136	170	170	152	152	132	132	102	102	240	240	130	130	160	160	152	152	176	176	164	164	178	178	184	152	130	126	152	152	138	132	186	180	150	150	0	0	164	162	138	138
sku132	ISL	108	108	118	118	150	150	142	136	170	170	152	152	132	132	102	102	240	240	130	130	158	158	152	152	176	176	162	162	178	178	178	152	130	126	152	152	138	132	186	180	152	152	206	206	164	162	138	138
sku133	ISL	108	108	118	118	150	150	142	136	170	170	152	152	132	132	102	102	240	240	130	130	158	158	152	152	176	176	162	162	178	178	178	152	130	126	152	152	138	132	186	168	152	152	208	208	164	162	138	138
sku134	ISL	108	108	118	118	150	150	142	136	170	170	152	152	132	132	102	102	240	240	130	130	158	158	152	152	176	176	162	162	178	178	178	152	130	130	152	152	138	132	186	180	152	152	206	206	164	162	138	138
sku135	ISL	108	108	118	118	150	150	142	136	170	170	152	152	134	134	104	104	240	240	130	130	160	160	154	154	176	176	162	162	180	180	178	152	130	126	152	152	138	132	186	180	152	152	206	206	164	162	139	139
sku136	ISL	108	108	118	118	150	150	142	136	170	170	152	152	134	134	104	104	240	240	130	130	160	160	154	154	176	176	162	162	178	178	178	152	130	130	152	152	138	132	186	180	152	152	206	206	164	162	138	138
sku137	ISL	108	108	118	118	150	150	142	136	170	170	152	152	134	134	104	104	240	240	130	130	160	160	154	154	176	176	162	162	178	178	178	152	130	130	152	152	138	132	186	180	152	152	206	206	164	162	138	138
sku138	ISL	108	108	118	118	150	150	142	136	170	170	152	152	134	134	104	104	240	240	130	130	160	160	154	154	176	176	162	162	178	178	178	152	130	130	152	152	138	132	186	180	152	152	204	204	164	162	138	138
sku139	ISL	112	112	118	118	150	150	144	144	170	170	150	150	136	136	104	104	246	236	128	128	188	188	156	156	176	176	162	162	198	198	190	162	132	132	166	166	138	132	190	190	152	152	202	188	158	158	138	138
sku140	ISL	112	112	124	118	148	148	140	136	170	170	152	142	134	134	104	104	246	246	128	128	184	184	156	156	176	176	162	162	188	188	190	162	130	130	150	150	138	138	190	180	154	152	204	202	158	158	138	138
sku141	IS	116	110	124	118	150	150	144	144	170	170	152	152	136	136	104	104	244	240	128	128	172	160	162	156	176	176	160	160	188	188	188	158	134	126	150	150	138	138	188	188	152	152	202	202	162	162	138	138
sku142	IS	116	110	118	118	150	150	136	136	170	170	152	152	136	136	104	104	240	240	130	130	172	160	156	156	176	176	160	160	178	178	190	162	126	126	150	150	138	130	194	190	152	152	204	204	168	162	138	138
sku143	IS	116	116	124	118	150	150	144	144	170	170	152	152	136	136	104	104	240	240	130	126	172	160	156	156	176	176	162	162	188	178	190	162	132	132	150	150	138	138	198	198	152	152	204	204	164	158	138	138
sku144	IS	112	106	118	118	148	148	144	136	170	162	152	146	136	136	104	104	240	196	124	124	162	162	156	146	176	176	162	162	198	198	190	162	130	130	152	152	138	138	208	194	152	152	202	184	176	162	140	140
sku145	IS	116	110	124	118	150	150	120	120	170	170	152	152	136	136	104	104	240	240	128	128	160	160	162	156	176	176	160	160	188	178	190	162	126	126	150	150	138	138	194	194	152	152	204	204	164	158	138	138
sku146	IS	116	110	124	118	150	150	130	130	170	170	152	152	136	136	104	104	240	240	128	128	160	160	162	156	176	176	160	160	188	178	190	162	126	126	150	150	138	138	194	194	152	152	204	204	164	158	138	138
sku147	IS	116	110	124	118	150	150	130	130	170	170	152	152	136	136	104	104	240	240	128	128	160	160	162	156	176	176	160	160	188	178	190	162	126	126	150	150	138	138	194	194	152	152	204	204	164	158	138	138
[truncated: 18 more columns]

## Sheet: Table S2
Supplementary Data Table S2: Specific primer sequences, basic motif units, number of genotypes, annealing temperature, and expected fragment sizes for 41 microsatellite loci.
Locus	Repeat motif	Primer sequence (5' - 3' )	Fragment size (bp)	Ta (°C)
Sxk-AC-2	(CA)11	F1：TAATTGTGTCTTTCTCTAAC	116 bps	53
		R116：AAACAAACTCTCTTCATCAC
Sxk-AC-6	(GT)11	F378：ACACTACCTTGTTATCATGG	117 bps	57
		R494：AATTGATGCCATGAGTTGAG
Sxk-AC-11	(TG)11	F375：TAGAACCTTCTTCTGGTCAG	147 bps	51
		R521：CTATGGCCGTATTTTCTTGG
Sxk-AC-13	(TG)15	F799：ATTGATGCTTAGTGAAGAGG	141 bps	55
		R939：CACCAACGTATCAGTAATGC
Sxk-AC-14	(TG)9(TA)5	F233：TGTCCCTTTTGCTTGTCACC	156 bps	54
		R388：CCAAGAGAGAAAGTGATGTC
Sxk-AC-17	(AC)13	F63：TCTTCAGTTCTTGAAGTCTC	154 bps	52
		R216：TTATCTCGTATACCGATTCC
Sxk-AC-22	(AC)16	F22：CACCAACGTATCGATAATGC	144 bps	52
		R165：AATTGGTGCTTAGTGATGAG
Sxk-AC-28	(AG)17	F30：AGAGATGTTCAGTACATTTG	106 bps	54
		R135：CGAAACTTGAACGATTCTTC
Sxk-AC-36	(TG)27	F346：TTATGCTAGCTAAGCATGAG	158 bps	54
		R503：GTAATCCATAACTCTTCAAC
Sxk-AC-53	(TA)5(TG)23	F291：GACTTGGCTGCTTCACCTTC	238 bps	54
		R528：TGGCACTGGCCTTTTCTGAG
Sxk-AG-8	(AT)4(GT)8	F70：CTTGCTTATAACCACGTGAC	130 bps	55
		R199：TAGAGGACGAATCTATTTGC
Sxk-AG-18	(TC)17	F78：CTTCTACAATGTGAGGATTG	170 bps	51
		R247：CCAATTACTTCAAGTGATTC
Sxk-AG-19	(TC)11	F70：AACGACGTCGTCACTATCAG	150 bps	53
		R219：AGGGTTTCCAAGAGATGCAG
Sxk-AG-25	(TC)12N(TC)7	F1007：CTCAGCATAACCAGCAGCAG	177 bps	53
		R1183：AGAGGCTGTCGGTGGTGATG
Sxk-AG-31	(AG)10	F156：ATTAGTGATAGATATGTGTG	119 bps	51
		R274：CAAGCATAATATCCTAATAG
Sxk-AG-35	(CA)16	F30：CAATAGTTTTGTACTCTACC	152 bps	51
		R181：AATGTATATTTGCGGCAATC
Sxk-AG-44	(TC)21	F166：TGACTTGCAACAGTTGTTAC	184 bps	54
		R349：ATCTAACACCACAACTTGAG
Sxk-AG-45	(TG)19	F152：ATCCATCACAAAGGTAGTGC	160 bps	52
		R311：AGTGTGGAGTCAAAGTGTTG
Sxk-AG-51	(CT)19(AC)17	F87：GTGAACTGGTTTGTCTCTAG	267 bps	52
		R353：TTATCCGTTCTGAAACACAC
Sxk-AG-62	(TG)10	F173：ATTCTTGAAGTGGAAGACTC	135 bps	57
		R307：TCCAATTGAAGTTATGGTGC
Sxk-AG-72	(GA)13	F57：ATTGTCGGGCTTGACCAAAC	160 bps	57
		R216：TTGCTGATGCTGTGATGTCC
Sxk-AG-74	(CT)20	F35：GGACCAAAGTGCATTTCCAC	161 bps	52
		R195：TGTTAGTGCTTGCTAGGAGC
Sxk-AG-75	(TG)23	F252：ACTATGACTGGATGACATGC	139 bps	55
		R390：TTCGTAATTGCCTTACACAC
Sxk-AG-76	(CA)8(TA)5(AG)23	F169：TCAAGCATTTAGATAGCCAC	181 bps	55
		R349：CCAATGTTTGTATAATGAACTC
Sxk-AG-79	(CT)12	F23：AAACTAAGCTTCCAGTCCAG	156 bps	51
		R178：ATGTTGTCACCAGAAGGAAC
Sxk-AG-87	(TG)13(AG)26	F1：TAACTAGCTAAAGACTGGTG	215bps	56
		R215：TGGTATAGCATCAGTCCTTG
Sxk-AG-96	(AG)14	F116：AAGGTCATCTAAGCCAGGTC	162 bps	51
		R277：TAGACCAAACACCGACAACC
Sxk-AG-99	(GA)12	F292：AGGGAAGAACCAGTAGACTC	134 bps	52
		R425：GTGGAGCTACCTACCAAATC
Sxk-AG-103	(TG)4(AG)13	F105：AAGGCTGTTCCAAATGAATG	256 bps	54
		R360：TCAGCATCCATGTTTGAAGG
Sxk-AG-116	(TC)15	F38：CCTTCACCATAGAAGCTAGC	157 bps	53
		R194：TTGCTTCCAACTCACTCTTC
Sxk-AG-117	(AG)10	F63：TTGATTGCTTCAAAGGCCAG	180 bps	53
		R242：TAACTACCACCCGGCAATAC
Sxk-AG-119	(GGA)15	F95：GGATCGTGCCAATCTGAATG	150 bps	51
		R244：AACTTCTGCACGGATTCAGC
Sxk-AG-120	(GA)13	F210：AGATACACTGCAGTATGAGC	264 bps	53
		R473：TGCATGTGCTTATGAGTGTG
Sxk-AG-139	(AC)13(TA)11	F9：AAACATGCTTGGAGGTACAG	161 bps	52
		R169：GTTACAAGAAAGTGCTGGAG
Sxk-AG-140	(AG)33	F6：ACACCAACACAAATTGCATC	162 bps	52
		R167：CGTTATAACTTCAATGGAGG
Sxk-AG-148	(TC)17	F170：ACTGCTACTCTTACCTTATG	180 bps	58
		R349：AGTGACATTACCTTCACATG
Sxk-AG-156	(TC)14	F29：GTCGATAACAAATCACAAC	149 bps	51
		R177：TGTTTCATATAGCATGCAG
Sxk-AG-157	(AG)11N(AG)9	F93：ATTGCAATTACCTCGATCTC	201 bps	51
		R293：AGGGTATTATCACTGTTAGC
Sxk-AG-159	(AG)24	F127：AACCCAGTTGGAGCTTGAAG	135 bps	52.5
		R261：AGGTGCAACGAATGCAACAG
Sxk-AG-160	(TC)10	F250：CATCTTTAGACGACGCAGAG	201 bps	53
		R451：GGATATGGGTGGTTGAATGG
Sxk-AG-164	(TC)10	F181：GGTGGGTCTGGAATTTACAG	158 bps	57
		R338：CCGAACAAGAATAGGGACAC

## Sheet: Table S3
Supplementary Data Table S3 : Genetic diversity indices of Salix kusanoi (Hayata) in Taiwan, analyzed using 33 microsatellite loci. The parameters include the number of alleles (A), the number of effective alleles (AE), observed heterozygosity (HO), and expected heterozygosity (HE). Additionally, Hardy-Weinberg equilibrium (HWE) was assessed for each locus using a chi-square test (χ²). Significan…
Locus	Total					Group_1					Group_2									Group_3										Group_4						Group_5					Group_6					Group_7
	A	AE	HO	HE		A	AE	HO	HE		A		AE		HO		HE			A		AE		HO		HE				A	AE	HO	HE			A	AE	HO	HE		A	AE	HO	HE		A	AE	HO	HE
AC-2	12	6.066	0.214	0.835	***	4	2.524	0.2	0.604	***	4	3.457		0		0.711		***		3		2.793		0		0.642			***	7	6	1	0.833			2	1.237	0	0.191	***	4	2.304	0.5	0.566	*	3	2.528	0	0.604
AC-6	5	3.341	0.241	0.701	***	3	1.942	0.2	0.485	***	2	1.658		0		0.397		***		2		1.976		0		0.494			**	4	2.769	1	0.639	**		2	1.415	0	0.293	***	4	2.341	0.75	0.573	***	3	2.228	0	0.551
AC-11	4	1.741	0	0.426	***	3	2.469	0	0.595	***	3	1.458		0		0.314		***		2		1.8		0		0.444			**	2	1.8	0	0.444	*		4	1.704	0	0.413	***	2	1.6	0	0.375	***	1	1	---	---
AC-13	12	5.112	0.375	0.804	***	4	2.326	0.3	0.57	***	1	1		---		---				3		1.409		0.111		0.29			*	1	1	---	---			8	4.915	0.321	0.797	***	6	3.789	0.75	0.736		2	2	1	0.5
AC-14	7	1.544	0.17	0.352	***	4	1.61	0.05	0.379	***	1	1		---		---				2		2		0.556		0.5				2	1.8	0	0.444	*		4	2.074	0.429	0.518	***	2	1.18	0	0.153	***	1	1	---	---
AC-17	5	1.719	0.089	0.418	***	4	1.297	0.05	0.229	***	2	1.862		0		0.463		***		1		1		---		---				1	1	---	---			3	2.133	0.107	0.531	***	2	1.385	0.333	0.278		1	1	---	---
AC-22	4	1.899	0	0.473	***	2	1.342	0	0.255	***	2	1.198		0		0.165		***		1		1		---		---				1	1	---	---			2	1.774	0	0.436	***	2	2	0	0.5	***	3	1.923	0	0.48
AC-28	3	1.486	0	0.327	***	2	1.22	0	0.18	***	1	1		---		---				1		1		---		---				1	1	---	---			2	1.153	0	0.133	***	2	1.946	0	0.486	***	2	1.642	0	0.391
AC-53	8	4.063	0.277	0.754	***	5	2.247	0.6	0.555	***	3	2.051		0.545		0.512		**		3		2.051		0.111		0.512			*	2	1.385	0	0.278	*		4	2.142	0.143	0.533	***	4	2.42	0.417	0.587	*	1	1	---	---
AG-8	5	2.249	0.173	0.555	***	4	1.297	0.15	0.229	**	3	2.396		0.273		0.583		**		3		2.455		0.444		0.593				2	2	1	0.5	*		2	1.324	0	0.245	***	3	1.603	0.273	0.376	*	1	1	---	---
AG-18	17	9.421	0.277	0.894	***	4	2.241	0.05	0.554	***	8	5.902		0.545		0.831		*		5		3.951		0.333		0.747			*	4	2.769	1	0.639	**		6	4.81	0.429	0.792	***	3	2.88	0	0.653	***	2	1.923	0	0.48
AG-19	7	3.567	0.188	0.72	***	3	1.699	0.05	0.411	***	4	2.396		0.727		0.583				4		3.176		0.556		0.685			*	2	1.385	0	0.278	*		2	1.912	0	0.477	***	3	1.946	0	0.486	***	2	1.642	0	0.391
AG-25	4	1.344	0.107	0.256	***	1	1	---	---		1	1		---		---				1		1		---		---				1	1	---	---			4	1.95	0.429	0.487	***	2	1.946	0	0.486	***	1	1	---	---
AG-35	14	5.321	0.505	0.812	***	7	3.556	0.5	0.719	***	4	3.723		1		0.731		***		4		2.314		0.778		0.568				2	2	1	0.5	*		10	5.426	0.714	0.816	***	5	2.951	0.182	0.661	*	2	1.142	0	0.124
AG-44	13	4.678	0.241	0.786	***	8	3.704	0.6	0.73		2	1.984		0		0.496		***		1		1		---		---				1	1	---	---			4	2.205	0.214	0.547	***	5	3.388	0.25	0.705	***	2	1.142	0	0.124
AG-45	27	13.142	0.793	0.924	***	5	3.433	0.6	0.709	***	7	6.05		0.636		0.835		**		5		2.746		0.333		0.636			*	2	2	1	0.5	*		17	8.43	0.821	0.881	***	7	4.881	1	0.795		3	2.142	1	0.533
AG-62	7	4.077	0.268	0.755	***	5	2.254	0.1	0.556	***	3	2.847		0.455		0.649		**		2		1.67		0.556		0.401				1	1	---	---			5	3.401	0.179	0.706	***	3	1.646	0.5	0.392		2	1.471	0.4	0.32
AG-74	8	4.065	0.232	0.754	***	3	1.766	0.3	0.434		2	1.424		0.364		0.298				5		3.057		0.111		0.673			***	2	2	1	0.5	*		5	2.805	0.143	0.643	***	4	2.286	0.417	0.563		1	1	---	---
AG-75	6	3.719	0.455	0.731	***	3	2.827	0.45	0.646	**	3	2.283		0.182		0.562		**		1		1		---		---				2	1.946	0.833	0.486			4	2.166	0.357	0.538	***	2	1.946	0.667	0.486		2	2	1	0.5
AG-76	18	7.429	0.554	0.865	***	6	2.807	0.55	0.644	***	4	3.841		0.909		0.74				3		2.455		0.444		0.593				1	1	---	---			10	5.463	0.357	0.817	***	5	3.512	0.75	0.715	*	3	2.381	1	0.58
AG-79	5	2.111	0.055	0.526	***	2	1.22	0	0.18	***	2	1.528		0		0.346		**		1		1		---		---				2	1.385	0	0.278	*		4	1.297	0.107	0.229	***	2	2	0.167	0.5	*	2	1.991	0	0.498
AG-87	16	6.091	0.464	0.836	***	8	3.883	0.8	0.743		5	2.847		0.545		0.649		**		5		4.154		0.556		0.759			*	3	2.667	0.833	0.625	**		5	2.964	0.393	0.663	***	6	4.246	0.455	0.764	*	3	1.556	0	0.357
AG-96	10	5.423	0.607	0.816	***	7	3.81	0.4	0.738	***	2	1.862		0.727		0.463				5		2.793		0.778		0.642			*	2	1.385	0	0.278	*		7	3.28	0.571	0.695	***	4	2.642	0.583	0.622	*	2	1.991	0.933	0.498
AG-99	4	1.482	0	0.325	***	3	2.062	0	0.515	***	3	1.754		0		0.43		***		2		1.246		0		0.198			**	1	1	---	---			2	1.69	0	0.408	***	1	1	---	---		2	1.142	0	0.124
AG-116	3	1.389	0	0.28	***	2	1.105	0	0.095	***	1	1		---		---				1		1		---		---				1	1	---	---			2	1.324	0	0.245	***	1	1	---	---		2	1.642	0	0.391
AG-117	3	1.199	0	0.166	***	1	1	---	---		2	1.198		0		0.165		***		2		1.528		0		0.346			**	2	1.385	0	0.278	*		2	1.074	0	0.069	***	2	1.18	0	0.153	***	3	1.718	0	0.418
AG-119	3	1.366	0	0.268	***	2	1.342	0	0.255	***	1	1		---		---				2		1.246		0		0.198			**	2	1.385	0	0.278	*		3	1.436	0	0.304	***	2	1.18	0	0.153	***	3	1.923	0	0.48
AG-120	4	2.78	0.08	0.64	***	3	2.778	0.1	0.64	***	2	1.862		0		0.463		***		2		1.528		0		0.346			**	2	1.385	0	0.278	*		2	1.69	0	0.408	***	3	2.323	0.5	0.569	**	2	1.642	0	0.391
AG-140	20	12.626	0.679	0.921	***	7	4.396	0.35	0.773	***	4	3.143		0.818		0.682				6		4.05		0.889		0.753				2	2	1	0.5	*		9	6.479	0.536	0.846	***	4	3.032	0.75	0.67		2	2	1	0.5
AG-156	5	1.423	0.018	0.297	***	3	1.288	0.05	0.224	***	2	1.424		0		0.298		***		3		2.455		0		0.593			***	1	1	---	---			2	1.508	0	0.337	***	1	1	---	---		2	1.142	0	0.124
AG-159	5	2.643	0.054	0.622	***	3	1.831	0.05	0.454	***	2	1.984		0		0.496		***		2		1.8		0		0.444			**	1	1	---	---			3	2.501	0.179	0.6	***	2	1.8	0	0.444	***	2	1.991	0	0.498
AG-160	4	1.231	0.08	0.187	***	4	1.229	0.1	0.186	***	1	1		---		---				1		1		---		---				1	1	---	---			2	1.237	0	0.191	***	3	1.767	0.083	0.434	**	1	1	---	---
AG-164	4	1.358	0.134	0.263	***	4	1.995	0.05	0.499	***	1	1		---		---				2		1.8		0.667		0.444				1	1	---	---			2	1.237	0.214	0.191		3	1.412	0.167	0.292	**	1	1	---	---
mean	8.242	3.852	0.222	0.585		4.098	2.26	0.239	0.447		2.659	2.131		0.264		0.404				2.732	2.089		0.241		0.39					1.78	1.542	0.26	0.234			4.707	2.871	0.231	0.502		3.049	2.15	0.301	0.446		1.976	1.585	0.226	0.298
[truncated: 6 more columns]

## Sheet: Table S4
Population information of the sampled individuals
Populations	Geographic locations	Symbols	Natural/Artificial population	Isolation barriers	No. of individuals
Shuanglian Pond	Yilan County (NE)	SB	Artificial population	_	20
Zhongming Village, Yuchi Township	Nantou County (C)	NC	Natural population	Central mountain range	11
Wujie Reservoir, Ren'ai Township	Nantou County (C)	NW	Natural population	_	9
Toushe Basin	Nantou County (C)	NT	Natural population	_	6
Dongyuan Wetlands, Mudan Township	Pingtung County (S)	PM	Natural population	_	28
Floating Island at Shuanglian Pond	Yilan County (NE)	SBF	Natural population	Central mountain range	12
Mysterious Lake, Nanao Township	Yilan County (NE)	ISL	Natural population	_	15
Sheng Lake, Su'ao Township	Yilan County (NE)	IS	Natural population	Central mountain range	9
Total				_	110
